# Supplementary material for: Characterization of photosynthetic Bradyrhizobium sp. strain SSBR45 isolated from the root nodules of Aeschynomene indica
Source: Plant Signal Behav. 2023 Mar 6;18(1):2184907. doi: 10.1080/15592324.2023.2184907 (PMC10012927; doi:10.1080/15592324.2023.2184907)
Supplement: Supplemental Material [file KPSB_A_2184907_SM5660.zip]

Archive with 5 entries (5 files):
- KPSB_2022_0231R1_SupplFigS1.TIF
- KPSB_2022_0231R1_SupplFigS2.TIF
- KPSB_2022_0231R1_SupplTabS1.TIF
- KPSB_2022_0231R1_SupplTabS2.TIF
- KPSB_2022_0231R1_SupplTabS3.TIF
